# Supplementary material for: Simu-D: A Simulator-Descriptor Suite for Polymer-Based Systems under Extreme Conditions
Source: Int J Mol Sci. 2021 Nov 18;22(22):12464. doi: 10.3390/ijms222212464 (PMC8621175; doi:10.3390/ijms222212464)
Supplement: Supplementary file 1 [file ijms-22-12464-s001.zip]

Archive with 20 entries (20 files):
- fig10a.pdf
- fig10b.pdf
- fig11a.pdf
- fig11b.pdf
- fig11c.pdf
- fig12a.pdf
- fig12b.pdf
- fig13a.pdf
- fig13b.pdf
- fig15.pdf
- fig4a.pdf
- fig4b.pdf
- fig4c.pdf
- fig4d.pdf
- fig6a.pdf
- fig6b.pdf
- fig7a.pdf
- fig7b.pdf
- fig9a.pdf
- fig9b.pdf
